# Supplementary material for: Nanoemulsions Based on Soluble Chenopodin/Alginate Complex for Colonic Delivery of Quercetin
Source: Antioxidants (Basel). 2024 May 27;13(6):658. doi: 10.3390/antiox13060658 (PMC11200757; doi:10.3390/antiox13060658)
Supplement: Supplementary file 1 [file antioxidants-13-00658-s001.zip]

Archive with 1 entries (1 files):
- antioxidants-2997673-supplementary.pdf
